# Supplementary material for: Evaluating cell lines as tumour models by comparison of genomic profiles
Source: Nat Commun. 2013 Jul 9;4:2126. doi: 10.1038/ncomms3126 (PMC3715866; doi:10.1038/ncomms3126)
Supplement: Supplementary Data 1 — Genomic and histologic features of 47 ovarian cancer cell lines from the Cancer Cell Line Encyclopedia. Key features determined from literature research and our analysis of molecular profiles are summarized and cell lines are sorted according to approximate suitability as models of high-grade serous ovarian cancer. [file ncomms3126-s2.xlsx]

## Sheet: Supplementary Data 1
Cell line	Primary reference	Annotation in primary reference	Specimen site	Pre-biopsy treatment	Pubmed citations as of June 4, 2012	Fraction of the genome altered (threshold 0.3)	Fraction of the genome altered (threshold 0.2)	Correlation with mean CNA of HGSOC tumor samples	Highest correlation with CNA of single HGSOC tumor sample	Median correlation with CNA of HGSOC tumor samples	Total number of mutations	Mutations per Mb	Hyper-mutated (1=yes, 0=no)	TP53 mutation (1=yes, 0=no)	Mutation count in seven "non-HGSOS" genes (ARID1A, BRAF, CTNNB1, ErbB2, KRAS, PIK3CA, PTEN)	Genotype 20 genes (alterations in sequence and putative copy number for Akt1/2/3, ARID1A, BRCA1/2, BRAF, C11ORF30, CCNE1, CTNNB1, ErbB2, KRAS, MAP2K4, MYC, NF1, Notch3, PIK3CA, PTEN, Rb1, TP53)	MLH1 silencing (1=yes, 0=no)	Tissue of origin according to mRNA expression-based clustering	Score
KURAMOCHI	Motoyama T. [Biological characterization including sensitivity to mitomycin C of cultured human ovarian cancers (author's transl)]. Nihon Sanka Fujinka Gakkai Zasshi 1981;33:1197-204. Japanese. Motoyama T. [Quantitative analysis on in vitro drug sensitivity of cultured human ovarian cancer cell lines (author's transl)]. Nihon Sanka Fujinka Gakkai Zasshi 1982;34:308-14. Japanese.	undifferentiated carcinoma	NS	NS	6	0.54	0.9	0.578277	0.522768	0.29399	64	5.32222	0	1	0	Akt2/3 gain, ARID1A gain, BRAF gain, BRCA1 hetloss, BRCA2 mut (ns), CCNE1 gain, CTNNB1 hetloss, ErbB2 hetloss, KRAS amp, MYC amp, NF1 homdel, Notch3 hetloss, PTEN hetloss, TP53 mut (ms)	0	ovary	1.57828
OVSAHO	Yanagibashi T, Gorai I, Nakazawa T, Miyagi E, Hirahara F, Kitamura H, et al. Complexity of expression of the intermediate filaments of six new human ovarian carcinoma cell lines: new expression of cytokeratin 20. Br J Cancer 1997;76:829-35.	papillary serous adenocarcinoma	metastatic deposit	5-fluorouracil, doxorubicin, mitomycin C, toyomycin, cyclophosphamide, adriamycin, cisplatin	4	0.43	0.89	0.544733	0.478961	0.248741	62	4.31636	0	1	0	Akt1/3 gain, BRAF gain, BRCA2 homdel, CCNE1 gain, MAP2K4 hetloss, MYC gain, Notch3 gain, PIK3CA gain, PTEN gain, Rb1 homdel, TP53 mut (ns) and hetloss	0	ovary	1.54473
SNU119	Yuan Y, Kim WH, Han HS, Lee JH, Park HS, Chung JK, et al. Establishment and characterization of human ovarian carcinoma cell lines. Gynecol Oncol 1997;66:378-87.	serous cystoadenocarcinoma	ascites	cyclophosphamide, adriamycin, cisplatin, 5-fluorouracil	1	0.74	0.75	0.536927	0.462369	0.266524	61	4.05132	0	1	0	Akt1 hetloss, Akt2/3 gain, BRAF gain, BRCA2 hetloss, C11ORF30 gain, CTNNB1 hetloss, KRAS gain, MAP2K4 hetloss, MYC mut (ms) and amp, NF1 homdel, Notch3 gain, PIK3CA gain, PTEN hetloss, Rb1 amp, TP53 mut (ms) and hetloss	0	ovary	1.53693
COV362	van den Berg-Bakker CA, Hagemeijer A, Franken-Postma EM, Smit VT, Kuppen PJ, van Ravenswaay Claasen HH, et al. Establishment and characterization of 7 ovarian carcinoma cell lines and one granulosa tumor cell line: growth features and cytogenetics. Int J Cancer 1993;53:613-20.	endometrioid carcinoma	pleural effusion	none	7	0.37	0.46	0.521673	0.460436	0.243456	54	4.09297	0	1	0	ARID1A hetloss, BRAF gain, BRCA1 mut (ss and fs) and hetloss, BRCA2 hetloss, C11ORF30 gain, ErbB2 hetloss, MAP2K4 hetloss, MYC amp, NF1 hetloss, PTEN gain, Rb1 homdel, TP53 mut (ms) and hetloss	0	ovary	1.52167
OVCAR4	Green JA, Vistica DT, Young RC, Hamilton TC, Rogan AM, Ozols RF. Potentiation of melphalan cytotoxicity in human ovarian cancer cell lines by glutathione depletion. Cancer Res 1984;44:5427-31.	adenocarcinoma	ascites?	cyclophosphamide, adriamycin, cisplatin	29	0.7	0.76	0.463371	0.460295	0.249801	65	4.63354	0	1	0	Akt2/3 gain, BRAF gain, BRCA1/2 hetloss, CCNE1 gain, CTNNB1 hetloss, ErbB2 hetloss, MAP2K4 hetloss, MYC gain, NF1 hetloss, Notch3 gain, PTEN gain, Rb1 hetloss, TP53 mut (ms) and hetloss	0	ovary	1.46337
COV318	van den Berg-Bakker CA, Hagemeijer A, Franken-Postma EM, Smit VT, Kuppen PJ, van Ravenswaay Claasen HH, et al. Establishment and characterization of 7 ovarian carcinoma cell lines and one granulosa tumor cell line: growth features and cytogenetics. Int J Cancer 1993;53:613-20.	serous carcinoma	ascites	none	0	0.45	0.77	0.460862	0.482502	0.19683	44	3.1205	0	1	0	Akt1/2/3 gain, ARID1A gain, BRAF gain, C11ORF30 gain, CCNE1 amp, CTNNB1 hetloss, KRAS hetloss, MAP2K4 hetloss, PIK3CA gain, TP53 mut (ms) and hetloss	0	ovary	1.46086
JHOS4	RIKEN BRC - unpublished data, originated by Ishikawa H and Yasuda M.	serous cystadenocarcinoma	NS	NS	0	0.6	0.67	0.427526	0.351745	0.197973	56	4.1286	0	1	0	Akt2/3 gain, ARID1A hetloss, BRAF gain, BRCA2 gain, C11ORF30 gain, CCNE1 gain, MAP2K4 hetloss, MYC mut (ms) and gain, NF1 hetloss, Notch3 gain, PIK3CA gain, PTEN gain, Rb1 gain, TP53 mut (ms) and hetloss	0	ovary	1.42753
TYKNU	Yoshiya N. [Establishment of a cell line from human ovarian cancer (undifferentiated carcinoma of FIGO classification) and analysis of its cell-biological characteristics and sensitivity to anticancer drugs]. Nihon Sanka Fujinka Gakkai Zasshi 1986;38:1747-53. Japanese.	undifferentiated carcinoma	ovary	NS	19	0.33	0.8	0.422988	0.454226	0.202459	72	5.05912	0	1	0	Akt3 gain, BRAF gain, KRAS hetloss, MYC gain, TP53 mut (ms)	0	mixed	1.42299
OVKATE	Yanagibashi T, Gorai I, Nakazawa T, Miyagi E, Hirahara F, Kitamura H, et al. Complexity of expression of the intermediate filaments of six new human ovarian carcinoma cell lines: new expression of cytokeratin 20. Br J Cancer 1997;76:829-35.	papillary serous adenocarcinoma	metastatic deposit	cyclophosphamide, adriamycin, cisplatin, etoposide	1	0.47	0.47	0.392236	0.419308	0.198828	62	4.60183	0	1	0	Akt3 gain, BRCA1 hetloss, C11ORF30 gain, CTNNB1 hetloss, ErbB2 hetloss, KRAS gain, MAP2K4 hetloss, NF1 hetloss, PIK3CA amp, PTEN hetloss, TP53 mut (ms) and hetloss	0	ovary	1.39224
CAOV4	ATCC - unpublished data deposited by J. Fogh. Masters J, Palsson B, editors. Human Cell Culture: Volume II, Cancer Cell Lines Part 2, Springer; 1999.	adenocarcinoma	subserosa of the fallopian tube	NS	6	0.29	0.93	0.384525	0.397841	0.196343	53	3.55071	0	1	0	Akt2 gain, Akt3 amp, ARID1A gain, BRAF gain, CCNE1 gain, KRAS gain, MYC amp, NF1 gain, PIK3CA gain, TP53 mut (ms)	0	ovary	1.38452
OAW28	Hills CA, Kelland LR, Abel G, Siracky J, Wilson AP, Harrap KR. Biological properties of ten human ovarian carcinoma cell lines: calibration in vitro against four platinum complexes. Br J Cancer 1989;59:527-34. Wilson AP, Dent M, Pejovic T, Hubbold L, Radford H. Characterisation of seven human ovarian tumour cell lines. Br J Cancer 1996;74:722-7.	adenocarcinoma	ascites	cisplatin, melphalan	2	0.42	0.59	0.376053	0.366438	0.197792	50	4.21964	0	1	0	Akt1/3 gain, ARID1A hetloss, BRAF gain, BRCA1 hetloss, C11ORF30 gain, KRAS amp, MAP2K4 homdel, MYC gain, PIK3CA amp, Rb1 hetloss, TP53 mut (fs) and hetloss	0	ovary	1.37605
JHOS2	Yamada K, Tachibana T, Hashimoto H, Suzuki K, Yanagida S, Endoh H, et al. Establishment and characterization of cell lines derived from serous adenocarcinoma (JHOS-2) and clear cell adenocarcinoma (JHOC-5, JHOC-6) of human ovary. Hum Cell 1999;12:131-8.	serous adenocarcinoma	ovary	none	2	0.43	0.58	0.343853	0.351977	0.179774	67	4.31388	0	1	0	Akt2/3 hetloss, BRCA1 mut (ms), C11ORF30 gain, CTNNB1 gain, MAP2K4 hetloss, MYC gain, NF1 mut (ms), PIK3CA gain, TP53 mut (ss) and hetloss	0	ovary	1.34385
CAOV3	ATCC - unpublished data deposited by J. Fogh (isolated 1976).	adenocarcinoma	NS	NS	278	0.69	0.86	0.333664	0.330711	0.160514	49	3.75822	0	1	0	Akt1/2 gain, BRAF gain, BRCA1 hetloss, BRCA2 gain, C1130ORF gain, CTNNB1 hetloss, ErbB2 hetloss, KRAS hetloss, MAP2K4 hetloss, NF1 hetloss, PIK3CA amp, PTEN gain, Rb1 hetloss, TP53 mut (ns) and hetloss	0	mixed	1.33366
59M	Hills CA, Kelland LR, Abel G, Siracky J, Wilson AP, Harrap KR. Biological properties of ten human ovarian carcinoma cell lines: calibration in vitro against four platinum complexes. Br J Cancer 1989;59:527-34. Wilson AP, Dent M, Pejovic T, Hubbold L, Radford H. Characterisation of seven human ovarian tumour cell lines. Br J Cancer 1996;74:722-7.	endometrioid carcinoma with clear cell areas	ascites	none	6	0.24	0.77	0.324317	0.406463	0.172728	44	3.23498	0	1	0	Akt3 hetloss, KRAS gain, Rb1 gain, TP53 mut (fs)	0	mixed	1.32432
ONCODG1	Grimm D, Hofstadter F, Bauer J, Spruss T, Steinbach P, Bernhardt G, et al. Establishment and characterization of a human papillary thyroid carcinoma cell line with oxyphilic differentiation (ONCO-DG 1). Virchows Arch B Cell Pathol Incl Mol Pathol 1992;62:97-104.	misannotated as papillary thyroid carcinoma cell line, likely identical to NIHOVCAR3 (Schweppe RE, Klopper JP, Korch C, Pugazhenthi U, Benezra M, Knauf JA, et al. Deoxyribonucleic acid profiling analysis of 40 human thyroid cancer cell lines reveals cross-contamination resulting in cell line redundancy and misidentification. J Clin Endocrinol Metab 2008;93:4331-41.)	NS	NS	5	0.44	0.46	0.322109	0.36138	0.153333	37	2.71347	0	1	0	Akt2 amp, ARID1A hetloss, BRCA1/2 hetloss, C11ORF30 amp, CCNE1 amp, ErbB2 hetloss, KRAS amp, MYC gain, NF1 gain, Notch3 hetloss, PIK3CA gain, Rb1 hetloss, TP53 mut (ms) and hetloss	0	ovary	1.32211
FUOV1	Emoto M, Oshima K, Ishiguro M, Iwasaki H, Kawarabayashi T, Kikuchi M. Establishment and characterization of a serous papillary adenocarcinoma cell line of the human ovary in a serum-free culture. Pathol Res Pract 1999;195:237-42.	poorly differentiated serous papillary adenocarcinoma	ovary	none	1	0.56	0.57	0.296977	0.334265	0.157024	71	5.04701	0	1	0	Akt1/2 gain, ARID1A hetloss, BRCA1 gain, CCNE1 amp, CTNNB1 hetloss, ErbB2 gain, KRAS gain, NF1 muts (ms and ms) and homdel, MAP2K4 hetloss, MYC amp, Notch3 hetloss, PIK3CA gain, Rb1 hetloss, TP53 mut (ms)	1	ovary/endometrium	1.29698
NIHOVCAR3	Hamilton TC, Young RC, McKoy WM, Grotzinger KR, Green JA, Chu EW, et al. Characterization of a human ovarian carcinoma cell line (NIH:OVCAR-3) with androgen and estrogen receptors. Cancer Res 1983;43:5379-89.	poorly differentiated papillary adenocarcinoma	ascites	cyclophosphamide, adriamycin, cisplatin	1082	0.35	0.55	0.295363	0.322714	0.150602	44	3.40004	0	1	0	Akt2 amp, ARID1A hetloss, BRCA1/2 hetloss, C11ORF30 amp, CCNE1 amp, ErbB2 hetloss, KRAS gain, MYC gain, NF1 gain, Notch3 hetloss, PIK3CA gain, Rb1 hetloss, TP53 mut (ms) and hetloss	0	ovary	1.29536
ES2	Lau DH, Lewis AD, Sikic BI. Association of DNA cross-linking with potentiation of the morpholino derivative of doxorubicin by human liver microsomes. J Natl Cancer Inst 1989;81:1034-8. Masters J, Palsson B, editors. Human Cell Culture: Volume II, Cancer Cell Lines Part 2, Springer; 1999.	poorly differentiated clear cell carcinoma	NS	NS	128	0.28	0.38	0.437694	0.398816	0.225956	83	5.99875	0	1	1	Akt2 hetloss, BRAF mut (ms) and gain, BRCA2 hetloss, CCNE1 hetloss, KRAS hetloss, MAP2K4 gain, MYC gain, Rb1 hetloss, TP53 mut (ms)	0	mixed	1.29484
JHOM2B	RIKEN BRC - unpublished data, originated by Ishikawa H and Yasuda M.	mucinous tubular adenocarcinoma	NS	NS	0	0.23	0.24	0.418783	0.398408	0.197141	67	4.48563	0	1	1	BRAF mut (ms) and gain, BRCA1 homdel, BRCA2 gain, ErbB2 homdel, MAP2K4 homdel, MYC gain, NF1 homdel, Rb1 mut (ns), TP53 mut (ms)	0	large intestine	1.27593
SNU8	Yuan Y, Kim WH, Han HS, Lee JH, Park HS, Chung JK, et al. Establishment and characterization of human ovarian carcinoma cell lines. Gynecol Oncol 1997;66:378-87.	serous cystoadenocarcinoma	ovary	cyclophosphamide, adriamycin, cisplatin	2	0.6	0.59	0.413314	0.450891	0.188655	44	2.98506	0	1	1	Akt1/2/3 gain, BRAF gain, BRCA1 gain, BRCA2 hetloss, CCNE1 amp, CTNNB1 hetloss, ErbB2 gain, KRAS mut (ms), MAP2K4 hetloss, NF1 gain, Notch3 hetloss, PTEN hetloss, Rb1 hetloss, TP53 mut (fs) and hetloss	0	ovary	1.27046
COV504	van den Berg-Bakker CA, Hagemeijer A, Franken-Postma EM, Smit VT, Kuppen PJ, van Ravenswaay Claasen HH, et al. Establishment and characterization of 7 ovarian carcinoma cell lines and one granulosa tumor cell line: growth features and cytogenetics. Int J Cancer 1993;53:613-20.	serous carcinoma	pleural effusion	none	0	0.34	0.56	0.253185	0.341322	0.109424	43	3.16364	0	1	0	Akt1/2 hetloss, BRAF gain, BRCA1 hetloss, CCNE1 hetloss, CTNNB1 hetloss, ErbB2 gain, MAP2K4 hetloss, MYC gain, NF1 amp, Notch3 hetloss, PIK3CA gain, TP53 mut (fs) and hetloss	0	ovary	1.25318
OV90	Lounis H, Mes-Masson AM, Dion F, Bradley WE, Seymour RJ, Provencher D, et al. Mapping of chromosome 3p deletions in human epithelial ovarian tumors. Oncogene 1998;17:2359-65.	papillary serous adenocarcinoma	ascites	NS	43	0.22	0.26	0.187581	0.296368	0.0971814	57	3.88095	0	1	0	Akt2 gain, BRAF gain, CCNE1 gain, CTNNB1 hetloss, MAP2K4 hetloss, Notch3 hetloss, TP53 mut (ms)	0	liver	1.18758
RMUGS	Sakayori M, Nozawa S, Udagawa Y, Chin K, Lee SG, Sakuma T, et al. [Biological properties of two newly established cell lines (RMUG-S, RMUG-L) from a human ovarian mucinous cystadenocarcinoma]. Hum Cell 1990;3:52-6.	mucinous cystoadenocarcinoma	NS	NS	11	0.33	0.33	0.148019	0.272787	0.0821274	60	4.91101	0	1	0	Akt2 gain, ARID1A hetloss, BRAF hetloss, CCNE1 gain, CTNNB1 hetloss, MAP2K4 hetloss, Notch3 hetloss, PTEN hetloss, TP53 mut (ms) and hetloss	0	mixed	1.14802
JHOM1	RIKEN BRC - unpublished data, originated by Ishikawa H and Yasuda M.	mucinous adenocarcinoma	NS	NS	0	0.34	0.77	0.126847	0.313677	0.0998521	40	2.66024	0	1	1	Akt1 gain, BRAF hetloss, C11ORF30 amp, CCNE1 mut (ms), KRAS gain, MYC gain, Notch3 hetloss, PTEN mut (fs), Rb1 mut (ms), TP53 mut (ns)	0	mixed	0.983989
HS571T	NBL Cell Line Collection.	NS	NS	NS	0	0.37	0.64	0.044503	0.286799	0.0117271	42	2.83053	0	1	1	Akt1/3 gain, BRCA1 gain, CTNNB1 mut (ms), ErbB2 gain, KRAS gain, MAP2K4 gain, MYC gain, NF1 gain, TP53 mut (ms) and gain	0	mixed	0.901646
OVCAR8	Schilder RJ, Hall L, Monks A, Handel LM, Fornace AJ, Jr., Ozols RF, et al. Metallothionein gene expression and resistance to cisplatin in human ovarian cancer. Int J Cancer 1990;45:416-22.	NS	NS	carboplatin	58	0.34	0.94	0.184387	0.264893	0.0570525	74	5.79698	0	1	3	Akt3 gain, ARID1A hetloss, C11ORF30 gain, CCNE1 gain, CTNNB1 mut (ms), ErbB2 mut (ms), KRAS mut (ms), MYC gain, TP53 mut (ss)	0	lung	0.755815
COV644	van den Berg-Bakker CA, Hagemeijer A, Franken-Postma EM, Smit VT, Kuppen PJ, van Ravenswaay Claasen HH, et al. Establishment and characterization of 7 ovarian carcinoma cell lines and one granulosa tumor cell line: growth features and cytogenetics. Int J Cancer 1993;53:613-20.	mucinous adenocarcinoma	ovary	none	0	0.39	0.84	0.408549	0.414328	0.200128	54	4.05685	0	0	0	Akt1 homdel, BRAF gain, BRCA2 hetloss, C11ORF30 gain, MAP2K4 mut (ms) and hetloss, Notch3 hetloss, PTEN hetloss, TP53 hetloss	0	ovary	0.408549
EFO21	Simon WE, Albrecht M, Hansel M, Dietel M, Holzel F. Cell lines derived from human ovarian carcinomas: growth stimulation by gonadotropic and steroid hormones. J Natl Cancer Inst 1983;70:839-45.	dedifferentiated serous cystadenocarcinoma	ascites	NS	16	0.6	0.63	0.340976	0.414501	0.171397	40	3.31333	0	0	0	Akt3 gain, BRCA2 hetloss, C11ORF30 gain, CCNE1 gain, CTNNB1 hetloss, ErbB2 gain, KRAS hetloss, MYC gain, NF1 homdel, Notch3 gain, PIK3CA gain, Rb1 homdel	0	ovary/endometrium	0.340976
JHOC5	Yamada K, Tachibana T, Hashimoto H, Suzuki K, Yanagida S, Endoh H, et al. Establishment and characterization of cell lines derived from serous adenocarcinoma (JHOS-2) and clear cell adenocarcinoma (JHOC-5, JHOC-6) of human ovary. Hum Cell 1999;12:131-8.	clear cell adenocarcinoma	pelvis	cyclophosphamide, cisplatin	5	0.57	0.73	0.262058	0.28022	0.119509	65	4.3056	0	0	0	Akt3 gain, ARID1A gain, BRCA1 amp, BRCA2 hetloss, CCNE1 gain, CTNNB1 hetloss, ErbB2 gain, KRAS gain, MAP2K4 hetloss, MYC gain, NF1 gain, Notch3 hetloss, PTEN hetloss, Rb1 hetloss, TP53 hetloss	0	ovary/endometrium	0.262058
SNU840	Yuan Y, Kim WH, Han HS, Lee JH, Park HS, Chung JK, et al. Establishment and characterization of human ovarian carcinoma cell lines. Gynecol Oncol 1997;66:378-87.	malignant Brenner tumor	ascites	none	4	0.52	0.7	0.359286	0.426854	0.18392	45	3.0407	0	0	1	Akt1/3 gain, ARID1A hetloss, BRAF hetloss, MAP2K4 hetloss, MYC gain, Notch3 hetloss, PIK3CA mut (ms), TP53 hetloss	0	mixed	0.216429
COLO704	DSMZ - unpublished data deposited by G. Moore.	adenocarcinoma	ascites stemming from colon metastasis	NS	1	0.2	0.21	0.338296	0.471215	0.165335	126	9.48123	0	0	1	Akt2 gain, Akt3 homdel, BRAF gain, CCNE1 gain, MYC gain, Notch3 gain, PTEN mut (ns), Rb1 mut (fs)	1	lung	0.195439
OVISE	Yanagibashi T, Gorai I, Nakazawa T, Miyagi E, Hirahara F, Kitamura H, et al. Complexity of expression of the intermediate filaments of six new human ovarian carcinoma cell lines: new expression of cytokeratin 20. Br J Cancer 1997;76:829-35.	clear cell adenocarcinoma	pelvic mass	cyclophosphamide, adriamycin, cisplatin	5	0.46	0.49	0.288357	0.402903	0.168205	59	5.48695	0	0	1	Akt2 gain, ARID1A mut (fs), BRAF hetloss, BRCA1 gain, BRCA2 hetloss, C11ORF30 hetloss, CCNE1 gain, CTNNB1 hetloss, ErbB2 gain, MAP2K4 hetloss, MYC gain, NF1 gain, PIK3CA gain, Rb1 hetloss, TP53 hetloss	0	ovary/endometrium	0.1455
OAW42	Wilson AP, Dent M, Pejovic T, Hubbold L, Radford H. Characterisation of seven human ovarian tumour cell lines. Br J Cancer 1996;74:722-7. Wilson AP. Characterization of a cell line derived from the ascites of a patient with papillary serous cystadenocarcinoma of the ovary. J Natl Cancer Inst 1984;72:513-21.	papillary serous cystadenocarcinoma	ascites	cisplatin	26	0.43	0.67	0.429238	0.416743	0.24073	49	3.27943	0	0	2	Akt3 gain, ARID1A mut (fs) and gain, BRCA1 gain, ErbB2 gain, KRAS hetlos, MYC gain, PIK3CA mut (ms) and gain, PTEN hetloss	0	ovary/endometrium	0.143523
OVTOKO	Yanagibashi T, Gorai I, Nakazawa T, Miyagi E, Hirahara F, Kitamura H, et al. Complexity of expression of the intermediate filaments of six new human ovarian carcinoma cell lines: new expression of cytokeratin 20. Br J Cancer 1997;76:829-35.	clear cell adenocarcinoma	spleen	cyclophosphamide, adriamycin, cisplatin	5	0.18	0.44	0.080517	0.256094	0.0665542	67	5.04516	0	0	0	C11ORF30 gain	0	ovary/endometrium	0.080517
OVMANA	Yanagibashi T, Gorai I, Nakazawa T, Miyagi E, Hirahara F, Kitamura H, et al. Complexity of expression of the intermediate filaments of six new human ovarian carcinoma cell lines: new expression of cytokeratin 20. Br J Cancer 1997;76:829-35.	clear cell adenocarcinoma	ovary	cisplatin	2	0.33	0.68	0.348533	0.465156	0.178014	82	6.03342	0	0	2	Akt2 gain, ARID1A muts (ns and ns), BRCA1 gain, BRCA2 mut (ms), CCNE1 gain, ErbB2 gain, KRAS gain, MAP2K4 hetloss, NF1 gain, PIK3CA mut (ms) and gain, TP53 hetloss	0	ovary/endometrium	0.0628191
RMGI	Nozawa S, Tsukazaki K, Sakayori M, Jeng CH, Iizuka R. Establishment of a human ovarian clear cell carcinoma cell line (RMG-I) and its single cell cloning--with special reference to the stem cell of the tumor. Hum Cell 1988;1:426-35.	clear cell adenocarcinoma	ascites	NS	25	0.24	0.24	0.0259636	0.181917	0.0132303	37	3.77893	0	0	0	Akt1/2 gain, Akt3 hetloss, BRCA1 gain, BRCA2 hetloss, CCNE1 homdel, ErbB2 amp, MAP2K4 homdel, Rb1 gain, TP53 homdel	0	ovary/endometrium	0.0259636
HEYA8	Buick RN, Pullano R, Trent JM. Comparative properties of five human ovarian adenocarcinoma cell lines. Cancer Res 1985;45:3668-76.	moderately differentiated papillary cystadenocarcinoma	peritoneal deposit	NS	67	0.21	0.41	0.276206	0.468046	0.176624	56	3.92837	0	0	2	BRAF1 mut (ms) and hetloss, C11ORF30 gain, KRAS mut (ms) and gain, MYC gain, NF1 hetloss, PIK3CA gain	0	mixed	-0.00950852
MCAS	Kidera Y, Yoshimura T, Ohkuma Y, Iwasaka T, Sugimori H. [Establishment and characterization of a cell line derived from mucinous cystadenocarcinoma of human ovary]. Nihon Sanka Fujinka Gakkai Zasshi 1985;37:1820-4. Japanese.	mucinous cystadenocarcinoma	NS	NS	32	0.11	0.34	0.251946	0.317872	0.149467	73	5.37138	0	0	2	KRAS mut (ms) and gain, PIK3CA mut (ms), PTEN gain	0	pancreas	-0.0337683
COV434	van den Berg-Bakker CA, Hagemeijer A, Franken-Postma EM, Smit VT, Kuppen PJ, van Ravenswaay Claasen HH, et al. Establishment and characterization of 7 ovarian carcinoma cell lines and one granulosa tumor cell line: growth features and cytogenetics. Int J Cancer 1993;53:613-20.	granulosa cell tumor	ovary	none	23	0	0	-0.00467032	0.0771059	-0.0148081	51	4.15459	0	0	1	ARID1A mut (ms)	0	lung	-0.147527
OV56	Boocock CA, Charnock-Jones DS, Sharkey AM, McLaren J, Barker PJ, Wright KA, et al. Expression of vascular endothelial growth factor and its receptors flt and KDR in ovarian carcinoma. J Natl Cancer Inst 1995;87:506-16.	poorly differentiated serous carcinoma	ascites	carboplatin	0	0.15	0.24	0.136647	0.460997	0.104733	50	5.08529	0	0	3	ARID1A mut (fs), BRAF hetloss, KRAS mut (ms), MYC gain, PTEN mut (ms)	0	ovary/endometrium	-0.291924
SKOV3	Originated by G. Trempe. Fogh J, Wright WC, Loveless JD. Absence of HeLa cell contamination in 169 cell lines derived from human tumors. J Natl Cancer Inst 1977;58:209-14, Fogh J, Fogh JM, Orfeo T. One hundred and twenty-seven cultured human tumor cell lines producing tumors in nude mice. J Natl Cancer Inst 1977;59:221-6, Uhl-Steidl M, Muller-Holzner E, Zeimet AG, Adolf GR, Daxenbichler G, Marth …	moderately well-differentiated adenocarcinoma	ascites	thiothepa	2101	0.14	0.17	-0.0462727	0.226135	-0.0161278	82	5.93151	0	0	2	ARID1A mut (ns), BRAF hetloss, CTNNB1 hetloss, ErbB2 amp, KRAS gain, MAP2K4 hetloss, NF1 mut (ms), PIK3CA mut (ms), PTEN hetloss, TP53 hetloss	1	ovary	-0.331987
A2780	Eva A, Robbins KC, Andersen PR, Srinivasan A, Tronick SR, Reddy EP, et al. Cellular genes analogous to retroviral onc genes are transcribed in human tumour cells. Nature 1982;295:116-9.	NS	NS	none	1363	0.07	0.07	0.201876	0.415447	0.0914408	70	4.59265	0	0	4	Akt3 gain, ARID1A muts (ns and fs), BRAF mut (ms), Notch3 mut (ms), PIK3CA mut (ms), PTEN mut (del)	1	mixed	-0.369552
IGROV1	Benard J, Da Silva J, De Blois MC, Boyer P, Duvillard P, Chiric E, et al. Characterization of a human ovarian adenocarcinoma line, IGROV1, in tissue culture and in nude mice. Cancer Res 1985;45:4970-9.	mainly endometrioid carcinoma with serous, clear cell and undifferentiated areas	ovary	none	255	0.04	0.11	0.226462	0.27347	0.0965642	290	20.6577	1	1	3	ARID1A muts (fs and fs), BRCA1 mut (fs), BRCA2 mut (ms), Notch3 mut (ms), PIK3CA muts (ms and nonstop), PTEN muts (ms and fs), TP53 mut (ms)	1	ovary/endometrium	-1.20211
OVK18	Uehara S, Abe H, Hoshiai H, Yajima A, Suzuki M. Establishment and characterization of ovarian endometrioid carcinoma cell line. Gynecol Oncol 1984;17:314-25.	endometrioid carcinoma	ascites	NS	7	0.09	0.09	0.208228	0.472909	0.076375	213	14.4131	1	1	3	Akt3 gain, ARID1A mut (fs), KRAS mut (ms), PTEN muts (ms, ms and fs) and gain, TP53 mut (fs)	1	soft tissue	-1.22034
EFO27	Simon WE, Albrecht M, Hansel M, Dietel M, Holzel F. Cell lines derived from human ovarian carcinomas: growth stimulation by gonadotropic and steroid hormones. J Natl Cancer Inst 1983;70:839-45.	moderately differentiated serous papillary adenocarcinoma	omentum	NS	20	0.13	0.14	0.0409759	0.312477	0.0350264	225	16.1443	1	1	4	ARID1A muts (fs and ns), ErbB2 mut (ms), MYC mut (ms), NF1 mut (ms), PIK3CA mut (ms), PTEN mut (fs), TP53 muts (ms and ss)	0	ovary	-1.53045
OC316	Alama A, Barbieri F, Favre A, Cagnoli M, Noviello E, Pedulla F, et al. Establishment and characterization of three new cell lines derived from the ascites of human ovarian carcinomas. Gynecol Oncol 1996;62:82-8.	low differentiated adenocarcinoma	ascites	cisplatin, epirubicin, cyclophosphamide, taxol	3	0.25	0.26	0.311729	0.394856	0.149583	285	19.0425	1	0	3	Akt1 gain, ARID1A muts (ns and ns), BRAF mut (ms) and gain, BRCA2 mut (fs) and hetloss, CTNNB1 gain, PIK3CA mut (ms), Rb1 gain	0	ovary/endometrium	-2.11684
TOV21G	Provencher DM, Lounis H, Champoux L, Tetrault M, Manderson EN, Wang JC, et al. Characterization of four novel epithelial ovarian cancer cell lines. In Vitro Cell Dev Biol Anim 2000;36:357-61.	clear cell adenocarcinoma	ovary	none	42	0.05	0.05	0.0514681	0.308213	0.033298	180	13.4212	1	0	5	ARID1A muts (fs and fs), CTNNB1 mut (fs), KRAS mut (ms), PIK3CA mut (ms), PTEN muts (fs and fs) and gain	1	ovary/endometrium	-2.66282
