# Supplementary material for: Evaluating cell lines as tumour models by comparison of genomic profiles
Source: Nat Commun. 2013 Jul 9;4:2126. doi: 10.1038/ncomms3126 (PMC3715866; doi:10.1038/ncomms3126)
Supplement: Supplementary Data 2 — Ranking of 47 ovarian cancer cell lines from the Cancer Cell Line Encyclopedia based on average correlation of their expression profiles with those of high-grade serous ovarian cancer tumour samples from the Cancer Genome Atlas. [file ncomms3126-s3.xlsx]

## Sheet: Supplementary Data 2
Cell line	Mean correlation of expression profile with those of tumors
CAOV4	0.604026768051719
KURAMOCHI	0.592131658258704
OVSAHO	0.586126063710785
JHOS2	0.573861504307634
COV318	0.572633141563935
OVKATE	0.568960583449658
COV362	0.568018401772383
OVCAR4	0.562359674247493
OAW28	0.562339916495369
JHOS4	0.561797568028008
SNU8	0.558931887806123
ONCODG1	0.555545198981697
NIHOVCAR3	0.55529500572557
CAOV3	0.553290091631027
COV504	0.551724369130388
EFO21	0.536678988290436
OVISE	0.534996746750935
COV644	0.533271160758106
OV56	0.532472050045854
IGROV1	0.531976488073347
SNU840	0.530513414154157
SKOV3	0.528664320715857
SNU119	0.52707153456797
OAW42	0.527042091397095
EFO27	0.524368492136358
JHOM1	0.517938992415294
OVMANA	0.516436872848781
59M	0.516079556342712
FUOV1	0.514333480813789
OVTOKO	0.508505947818376
OV90	0.507007266468739
OC316	0.504302878363856
RMGI	0.502355144718679
RMUGS	0.501034142278997
TOV21G	0.499474409398406
HS571T	0.498804746484772
JHOM2B	0.495928478384808
MCAS	0.495129546156151
OVCAR8	0.490641686002102
HEYA8	0.48754727391548
JHOC5	0.480854658666618
COV434	0.478917221962223
A2780	0.469404408920441
OVK18	0.467757457312030
ES2	0.467326120322038
TYKNU	0.466242128853735
COLO704	0.431070637705646
